# Supplementary material for: Activation of Epstein–Barr Virus’ Lytic Cycle in Nasopharyngeal Carcinoma Cells by NEO212, a Conjugate of Perillyl Alcohol and Temozolomide
Source: Cancers (Basel). 2024 Feb 26;16(5):936. doi: 10.3390/cancers16050936 (PMC10931041; doi:10.3390/cancers16050936)
Supplement: Supplementary file 1 [file cancers-16-00936-s001.zip]

Archive with 1 entries (1 files):
- cancers-2836280 Supplementary Material.pdf
